# Supplementary material for: ﻿Taxonomic notes on the genus Deutzia (Hydrangeaceae) from Central China
Source: PhytoKeys. 2023 Feb 24;220:51–7. doi: 10.3897/phytokeys.220.96623 (PMC10209642; doi:10.3897/phytokeys.220.96623)
Supplement: XML Treatment for Deutzia setchuenensis [file phytokeys.220.96623-treatment1.xml]

<!DOCTYPE tp:taxon-treatment
  PUBLIC "-//TaxonX//DTD Taxonomic Treatment Publishing DTD v0 20100105//EN" "tax-treatment-NSO.dtd">
<tp:taxon-treatment xmlns:tp="http://www.plazi.org/taxpub"><tp:treatment-meta><kwd-group><label>Taxon classification</label><kwd>
                <named-content content-type="kingdom">Plantae</named-content>
              </kwd><kwd>
                <named-content content-type="order">Cornales</named-content>
              </kwd><kwd>
                <named-content content-type="family">Hydrangeaceae</named-content>
              </kwd></kwd-group><mixed-citation publication-type="journal"><person-group><name><surname>Xu</surname><given-names>Song-Zhi</given-names></name><name><surname>Gan</surname><given-names>Qi-Liang</given-names></name><name><surname>Li</surname><given-names>Zhen-Yu</given-names></name></person-group><article-title>﻿Taxonomic notes on the genus <italic><tp:taxon-name><tp:taxon-name-part taxon-name-part-type="genus" reg="Deutzia">Deutzia</tp:taxon-name-part></tp:taxon-name></italic> (<tp:taxon-name><tp:taxon-name-part taxon-name-part-type="family">Hydrangeaceae</tp:taxon-name-part></tp:taxon-name>) from Central China</article-title><source>PhytoKeys</source><day>24</day><month>02</month><year>2023</year><volume>220</volume><fpage>51</fpage><lpage>57</lpage><pub-id pub-id-type="doi">10.3897/phytokeys.220.96623</pub-id></mixed-citation></tp:treatment-meta><tp:nomenclature><label>﻿</label><tp:taxon-name>
              <object-id xmlns:xlink="http://www.w3.org/1999/xlink" content-type="arpha" xlink:type="simple">65E0FCA0-6960-543A-9C76-F343EF0C42F2</object-id>
              <tp:taxon-name-part taxon-name-part-type="genus" reg="Deutzia">Deutzia</tp:taxon-name-part>
              <tp:taxon-name-part taxon-name-part-type="species" reg="setchuenensis">setchuenensis</tp:taxon-name-part>
            </tp:taxon-name><tp:taxon-authority>Franch. in Journ. De Bot. (Morot) 10: 282. 1896</tp:taxon-authority></tp:nomenclature><tp:treatment-sec sec-type="material" id="SECID0EXGAC"><title>Type.</title><p>China. ‘Set-Chuen orientalis, circa Tchen-kéou-tin’ (eastern Sichuan, near Chengkou tin), P. Farges s.n. (lectotype, P, P04573103 designated here; isolectotypes, P, P04573105 &amp; P04573106; photos PE!).</p></tp:treatment-sec><tp:treatment-sec sec-type="notes" id="SECID0E3GAC"><title>Note.</title><p>Adrien René <xref ref-type="bibr" rid="B4">Franchet (1896)</xref> published the species based on the type collected from Chengkou tin by P. Farges. There are three specimens collected from Chengkou tin by Farges deposited in Muséum d’Histoire Naturelle, Paris (P), and the label data of the specimens were exactly the same as original records, including the collector, collection locality, and all of them were flowering branches. Of them, two specimens (P04573103 and P04573105) were determined by Franchet, while another (P04573106) was determined by Alfred Rehder. It is clear that these three specimens are the syntypes of <italic><tp:taxon-name><tp:taxon-name-part taxon-name-part-type="genus" reg="Deutzia">Deutzia</tp:taxon-name-part><tp:taxon-name-part taxon-name-part-type="species" reg="setchuenensis">setchuenensis</tp:taxon-name-part></tp:taxon-name></italic>. Based on examination of the syntypes, we selected the more perfect one (P04573103) as lectotype for the species. French missionary and plant collector, Paul Guillaume Farges collected more than 4000 specimens in Chengkou tin from 1892 to 1896 (<xref ref-type="bibr" rid="B1">Bretschneider 1898</xref>; <xref ref-type="bibr" rid="B3">Cox 1945</xref>). Chengkou tin (1822–1912) was previously located in the administrative division of Qing dynasty, an area renamed Chengkou county since 1913.</p></tp:treatment-sec><ref-list><ref id="B4"><mixed-citation xmlns:xlink="http://www.w3.org/1999/xlink" xlink:type="simple"><person-group><name name-style="western"><surname>Franchet</surname><given-names>AR</given-names></name></person-group> (<year>1896</year>) <tp:taxon-name><tp:taxon-name-part taxon-name-part-type="family">Saxifragaceae</tp:taxon-name-part></tp:taxon-name>, <tp:taxon-name><tp:taxon-name-part taxon-name-part-type="family">Crassulaceae</tp:taxon-name-part></tp:taxon-name> et <tp:taxon-name><tp:taxon-name-part taxon-name-part-type="family">Combretaceae</tp:taxon-name-part></tp:taxon-name> novae eflora sinensi. Le Journal de Botanique 10: 260–269, 281–292.</mixed-citation></ref><ref id="B1"><mixed-citation xmlns:xlink="http://www.w3.org/1999/xlink" xlink:type="simple"><person-group><name name-style="western"><surname>Bretschneider</surname><given-names>E</given-names></name></person-group> (<year>1898</year>) History of European Botanical Discoveries in China. Ganesha Publishing, London, 626–1167.</mixed-citation></ref><ref id="B3"><mixed-citation xmlns:xlink="http://www.w3.org/1999/xlink" xlink:type="simple"><person-group><name name-style="western"><surname>Cox</surname><given-names>EHM</given-names></name></person-group> (<year>1945</year>) <source>Plant-hunting in China.</source><publisher-name>The University Press</publisher-name>, <publisher-loc>Oxford</publisher-loc>, <size units="page">25 pp</size>.</mixed-citation></ref></ref-list></tp:taxon-treatment>
