# Supplementary material for: ﻿Taxonomic notes on the genus Deutzia (Hydrangeaceae) from Central China
Source: PhytoKeys. 2023 Feb 24;220:51–7. doi: 10.3897/phytokeys.220.96623 (PMC10209642; doi:10.3897/phytokeys.220.96623)
Supplement: XML Treatment for Deutzia setchuenensis var. longidentata [file phytokeys.220.96623-treatment2.xml]

<!DOCTYPE tp:taxon-treatment
  PUBLIC "-//TaxonX//DTD Taxonomic Treatment Publishing DTD v0 20100105//EN" "tax-treatment-NSO.dtd">
<tp:taxon-treatment xmlns:tp="http://www.plazi.org/taxpub"><tp:treatment-meta><kwd-group><label>Taxon classification</label><kwd>
                <named-content content-type="kingdom">Plantae</named-content>
              </kwd><kwd>
                <named-content content-type="order">Cornales</named-content>
              </kwd><kwd>
                <named-content content-type="family">Hydrangeaceae</named-content>
              </kwd></kwd-group><mixed-citation publication-type="journal"><person-group><name><surname>Xu</surname><given-names>Song-Zhi</given-names></name><name><surname>Gan</surname><given-names>Qi-Liang</given-names></name><name><surname>Li</surname><given-names>Zhen-Yu</given-names></name></person-group><article-title>﻿Taxonomic notes on the genus <italic><tp:taxon-name><tp:taxon-name-part taxon-name-part-type="genus" reg="Deutzia">Deutzia</tp:taxon-name-part></tp:taxon-name></italic> (<tp:taxon-name><tp:taxon-name-part taxon-name-part-type="family">Hydrangeaceae</tp:taxon-name-part></tp:taxon-name>) from Central China</article-title><source>PhytoKeys</source><day>24</day><month>02</month><year>2023</year><volume>220</volume><fpage>51</fpage><lpage>57</lpage><pub-id pub-id-type="doi">10.3897/phytokeys.220.96623</pub-id></mixed-citation></tp:treatment-meta><tp:nomenclature><label>﻿</label><tp:taxon-name>
              <object-id xmlns:xlink="http://www.w3.org/1999/xlink" content-type="arpha" xlink:type="simple">95081300-5A69-5C04-B1D9-FF372FE23837</object-id>
              <tp:taxon-name-part taxon-name-part-type="genus" reg="Deutzia">Deutzia</tp:taxon-name-part>
              <tp:taxon-name-part taxon-name-part-type="species" reg="setchuenensis">setchuenensis</tp:taxon-name-part>
              <tp:taxon-name-part taxon-name-part-type="infraspecific-rank">var.</tp:taxon-name-part>
              <tp:taxon-name-part taxon-name-part-type="variety" reg="longidentata">longidentata</tp:taxon-name-part>
            </tp:taxon-name><tp:taxon-authority>Rehder in Sargent, Pl. Wils. 1: 8. 1911.</tp:taxon-authority></tp:nomenclature><tp:treatment-sec sec-type="material" id="SECID0EIJAC"><title>Type.</title><p>China. western Szechuan (Sichuan): Chiuting shan (original record misspelled it as Chinting), thickets, alt. 1200–1500 m, 25 May 1908, E.H. Wilson 2895 (holotype, A, A0042097; photo, PE!).</p></tp:treatment-sec><tp:treatment-sec sec-type="notes" id="SECID0ENJAC"><title>Note.</title><p>According to ‘<tp:taxon-name><tp:taxon-name-part taxon-name-part-type="kingdom">Plantae</tp:taxon-name-part></tp:taxon-name><tp:taxon-name><tp:taxon-name-part taxon-name-part-type="subfamily">Wilsonianae</tp:taxon-name-part></tp:taxon-name>’, from late spring to summer, 1908, E.H. Wilson collected plant specimens along the Min River valleys, and in late May when he was in Jiuding shan (Chiuting shan) around <named-content xmlns:xlink="http://www.w3.org/1999/xlink" content-type="dwc:verbatimCoordinates" xlink:type="simple"><named-content content-type="geo-json" specific-use="{&#34;type&#34;:&#34;Point&#34;,&#34;coordinates&#34;:[104.266667,31.850000]}" id="NCID0EAKAC" xlink:type="simple">31°51'N, 103°76'E</named-content></named-content>, southern Mao county, not Jinding (Chinting), the main peak of Emei mountain (<named-content xmlns:xlink="http://www.w3.org/1999/xlink" content-type="dwc:verbatimCoordinates" xlink:type="simple"><named-content content-type="geo-json" specific-use="{&#34;type&#34;:&#34;Point&#34;,&#34;coordinates&#34;:[103.550000,29.866667]}" id="NCID0EIKAC" xlink:type="simple">29°52'N, 103°33'E</named-content></named-content>).</p></tp:treatment-sec></tp:taxon-treatment>
