# Supplementary material for: ﻿Taxonomic notes on the genus Deutzia (Hydrangeaceae) from Central China
Source: PhytoKeys. 2023 Feb 24;220:51–7. doi: 10.3897/phytokeys.220.96623 (PMC10209642; doi:10.3897/phytokeys.220.96623)
Supplement: XML Treatment for Deutzia setchuenensis Franch. var. macrocarpa [file phytokeys.220.96623-treatment3.xml]

<!DOCTYPE tp:taxon-treatment
  PUBLIC "-//TaxonX//DTD Taxonomic Treatment Publishing DTD v0 20100105//EN" "tax-treatment-NSO.dtd">
<tp:taxon-treatment xmlns:tp="http://www.plazi.org/taxpub"><tp:treatment-meta><kwd-group><label>Taxon classification</label><kwd>
                <named-content content-type="kingdom">Plantae</named-content>
              </kwd><kwd>
                <named-content content-type="order">Cornales</named-content>
              </kwd><kwd>
                <named-content content-type="family">Hydrangeaceae</named-content>
              </kwd></kwd-group><mixed-citation publication-type="journal"><person-group><name><surname>Xu</surname><given-names>Song-Zhi</given-names></name><name><surname>Gan</surname><given-names>Qi-Liang</given-names></name><name><surname>Li</surname><given-names>Zhen-Yu</given-names></name></person-group><article-title>﻿Taxonomic notes on the genus <italic><tp:taxon-name><tp:taxon-name-part taxon-name-part-type="genus" reg="Deutzia">Deutzia</tp:taxon-name-part></tp:taxon-name></italic> (<tp:taxon-name><tp:taxon-name-part taxon-name-part-type="family">Hydrangeaceae</tp:taxon-name-part></tp:taxon-name>) from Central China</article-title><source>PhytoKeys</source><day>24</day><month>02</month><year>2023</year><volume>220</volume><fpage>51</fpage><lpage>57</lpage><pub-id pub-id-type="doi">10.3897/phytokeys.220.96623</pub-id></mixed-citation></tp:treatment-meta><tp:nomenclature><label>﻿</label><tp:taxon-name>
              <object-id xmlns:xlink="http://www.w3.org/1999/xlink" content-type="arpha" xlink:type="simple">1E45F5A7-063C-5C17-9275-144D3E6A7859</object-id>
              <tp:taxon-name-part taxon-name-part-type="genus" reg="Deutzia">Deutzia</tp:taxon-name-part>
              <tp:taxon-name-part taxon-name-part-type="species" reg="setchuenensis">setchuenensis</tp:taxon-name-part>
              <tp:taxon-name-part taxon-name-part-type="authority">Franch.</tp:taxon-name-part>
              <tp:taxon-name-part taxon-name-part-type="infraspecific-rank">var.</tp:taxon-name-part>
              <tp:taxon-name-part taxon-name-part-type="variety" reg="macrocarpa">macrocarpa</tp:taxon-name-part>
              <object-id xmlns:xlink="http://www.w3.org/1999/xlink" content-type="ipni" xlink:type="simple">urn:lsid:ipni.org:names:77314712-1</object-id>
            </tp:taxon-name><tp:taxon-authority>Q.L.Gan, Z.Y.Li &amp; S.Z.Xu</tp:taxon-authority><tp:taxon-status xmlns:xlink="http://www.w3.org/1999/xlink" xlink:type="simple">var. nov.</tp:taxon-status><xref ref-type="fig" rid="F1">Figs 1</xref><xref ref-type="fig" rid="F2">, 2</xref></tp:nomenclature><tp:treatment-sec sec-type="diagnosis" id="SECID0ENMAC"><title>Diagnosis.</title><p>The new variety, <tp:taxon-name><tp:taxon-name-part taxon-name-part-type="genus" reg="Deutzia">Deutzia</tp:taxon-name-part><tp:taxon-name-part taxon-name-part-type="species" reg="setchuenensis">setchuenensis</tp:taxon-name-part></tp:taxon-name> Franch. var. <tp:taxon-name><tp:taxon-name-part taxon-name-part-type="genus" reg="Deutzia"/><tp:taxon-name-part taxon-name-part-type="species" reg="setchuenensis"/><tp:taxon-name-part taxon-name-part-type="variety" reg="macrocarpa">macrocarpa</tp:taxon-name-part></tp:taxon-name> Q.L.Gan, Z.Y.Li &amp; S.Z.Xu can be easily distinguished from other varieties ( var. <tp:taxon-name><tp:taxon-name-part taxon-name-part-type="genus" reg="Deutzia"/><tp:taxon-name-part taxon-name-part-type="species" reg="setchuenensis"/><tp:taxon-name-part taxon-name-part-type="variety" reg="setchuenensis">setchuenensis</tp:taxon-name-part></tp:taxon-name> , var. <tp:taxon-name><tp:taxon-name-part taxon-name-part-type="genus" reg="Deutzia"/><tp:taxon-name-part taxon-name-part-type="species" reg="setchuenensis"/><tp:taxon-name-part taxon-name-part-type="variety" reg="corymbiflora">corymbiflora</tp:taxon-name-part></tp:taxon-name> (Lemoine) Rehder, var. <tp:taxon-name><tp:taxon-name-part taxon-name-part-type="genus" reg="Deutzia"/><tp:taxon-name-part taxon-name-part-type="species" reg="setchuenensis"/><tp:taxon-name-part taxon-name-part-type="variety" reg="setchuenensis">setchuenensis</tp:taxon-name-part></tp:taxon-name> and var. <tp:taxon-name><tp:taxon-name-part taxon-name-part-type="genus" reg="Deutzia"/><tp:taxon-name-part taxon-name-part-type="species" reg="setchuenensis"/><tp:taxon-name-part taxon-name-part-type="variety" reg="longidentata">longidentata</tp:taxon-name-part></tp:taxon-name> Rehder) by its orange anthers (vs. yellow anthers), broadly oblong outer filaments with 2 small repand denticles at apex, the width of teeth is more than twice its length (vs. oblong, with 2 deltoid, oblong or lanceolate teeth at apex, the length of teeth is equal to or more than its width), obtuse apex of inner filaments (vs. 2-dentata at apex), and larger fruits 5–7 mm in diam. (vs. 4–5 mm in diam.).</p><fig id="F1" position="float" orientation="portrait"><object-id xmlns:xlink="http://www.w3.org/1999/xlink" content-type="doi" xlink:type="simple">10.3897/phytokeys.220.96623.figure1</object-id><object-id xmlns:xlink="http://www.w3.org/1999/xlink" content-type="arpha" xlink:type="simple">D9BB4580-00E7-5004-98F6-A5EA25D6958F</object-id><label>Figure 1.</label><caption><p><tp:taxon-name><tp:taxon-name-part taxon-name-part-type="genus" reg="Deutzia">Deutzia</tp:taxon-name-part><tp:taxon-name-part taxon-name-part-type="species" reg="setchuenensis">setchuenensis</tp:taxon-name-part><tp:taxon-name-part taxon-name-part-type="infraspecific-rank">var.</tp:taxon-name-part><tp:taxon-name-part taxon-name-part-type="variety" reg="macrocarpa">macrocarpa</tp:taxon-name-part></tp:taxon-name>, var. nov. <bold>A</bold> plant <bold>B, C</bold> branches <bold>D</bold> petioles <bold>E</bold> leaves <bold>F</bold> flowering branches <bold>G</bold> fruiting branches.</p></caption><graphic xmlns:xlink="http://www.w3.org/1999/xlink" xlink:href="phytokeys-220-051_article-96623__-g001.jpg" position="float" orientation="portrait" xlink:type="simple" id="oo_815482.jpg"><uri content-type="original_file" xlink:type="simple">https://binary.pensoft.net/fig/815482</uri></graphic></fig></tp:treatment-sec><tp:treatment-sec sec-type="material" id="SECID0EZPAC"><title>Type.</title><p>China. Hubei Province: Hongyangou village, Quanxi town, Zhuxi county, alt. 850m, 25 June 2022, Q.L.Gan 3306 (fl., holotype, PE!; isotype, PE!).</p></tp:treatment-sec><tp:treatment-sec sec-type="Paratypes" id="SECID0E5PAC"><title>Paratypes.</title><p>China. Hubei province: Hengduanshan, Baguashan Natural Reserve, Zhuxi county, alt. 840m, 13 June 2022, Q.L.Gan 3305 (fl., PE!); the same locality, 2 August 2022, Q.L.Gan 3307 (fr., PE!).</p></tp:treatment-sec><tp:treatment-sec sec-type="description" id="SECID0EEAAE"><title>Description.</title><p>Deciduous shrubs, 90–150 cm tall. Old stems pale gray-brown, often with flaky bark; branches erect to spreading; branchlet opposite, sparsely gray stellate pubescent; flowering branchlets 8–14 cm, 6–10-leaved. Leaves opposite, stipules absent; petiole 3–5 mm long, sparsely stellate-pubescent; leaf blades papery, ovate to ovate-lanceolate, 2–10 cm long, 0.6–3 cm wide, base rounded to broadly cuneate, margin serrulate, apex acuminate or caudate-acuminate, adaxial surface green, not gloss, sparsely stellate pubescent, trichomes 2–4-rayed, abaxial light green, trichomes 4–6-rayed; lateral veins 2–4 paired, mid-vein and lateral veins impressed abaxially, and slightly prominent adaxially, veinlets inconspicuous. Cymes 2–3.5 cm long, 2–3 cm across, 6–12-flowered, sparsely stellate-pubescent; peduncle slender; pedicels 3–6 mm long, usually with 1 to 2 bracts at base or around the middle; bracts linear, 3–6 mm long, 0.5–1 mm wide; flower buds spheroical. Hypanthium hemispheric, 2.5–3.5 mm long and wide, densely 10–13-rayed stellate-tomentulose; calyx lobes 5, broadly deltoid, 1–1.5 × ca. 2 mm, apex acute, erect in bud, spreading in anthesis, inflexed and persistent in fruit. Corolla pure white; petals 5, white stellate-pubescent outside. Stamens 10 in 2-series, erect, filaments pure white, dorsiventraly flattened, anthers orange; outer stamens 4–5 mm long, filaments broadly oblong, with 2-repand denticles at apex, the width of teeth is more than twice its length, anthers broadly ovate; inner stamens shorter than outer ones, filaments obtuse at apex, anthers borne near middle of filaments abaxially, the width of anther exceeds the length. Disc annular, flattened, white. Ovary inferior, 2–3-loculed; styles 2–3, 3–3.5 mm long, usually coherent, glabrous. Capsule subglobose, 5–7 mm in diam., densely stellate-tomentulose, 2–3-valved. Seeds numerous, dark brown, ellipsoid or ovoid, 0.6–0.8 mm long, reticulate.</p><fig id="F2" position="float" orientation="portrait"><object-id xmlns:xlink="http://www.w3.org/1999/xlink" content-type="doi" xlink:type="simple">10.3897/phytokeys.220.96623.figure2</object-id><object-id xmlns:xlink="http://www.w3.org/1999/xlink" content-type="arpha" xlink:type="simple">DF5E907D-995E-59F6-8EF5-5386099A027B</object-id><label>Figure 2.</label><caption><p><tp:taxon-name><tp:taxon-name-part taxon-name-part-type="genus" reg="Deutzia">Deutzia</tp:taxon-name-part><tp:taxon-name-part taxon-name-part-type="species" reg="setchuenensis">setchuenensis</tp:taxon-name-part><tp:taxon-name-part taxon-name-part-type="infraspecific-rank">var.</tp:taxon-name-part><tp:taxon-name-part taxon-name-part-type="variety" reg="macrocarpa">macrocarpa</tp:taxon-name-part></tp:taxon-name>, var. nov. <bold>A</bold> flowering branch <bold>B</bold> flower bud <bold>C</bold> young fruit <bold>D</bold> flower <bold>E</bold> outer stamens <bold>F</bold> inner stamens <bold>G</bold> capsules <bold>H</bold> stellate-pubescent on adaxial surface of leaf blade <bold>I</bold> stellate-pubescent on abaxial surface of leaf blade <bold>J</bold> stellate-tomentulose on surface of capsules.</p></caption><graphic xmlns:xlink="http://www.w3.org/1999/xlink" xlink:href="phytokeys-220-051_article-96623__-g002.jpg" position="float" orientation="portrait" xlink:type="simple" id="oo_815483.jpg"><uri content-type="original_file" xlink:type="simple">https://binary.pensoft.net/fig/815483</uri></graphic></fig></tp:treatment-sec><tp:treatment-sec sec-type="phenology" id="SECID0E2BAE"><title>Phenology.</title><p>Flowering from May to June; fruiting from September to October.</p></tp:treatment-sec><tp:treatment-sec sec-type="distribution" id="SECID0EACAE"><title>Distribution and habitat.</title><p><tp:taxon-name><tp:taxon-name-part taxon-name-part-type="genus" reg="Deutzia">Deutzia</tp:taxon-name-part><tp:taxon-name-part taxon-name-part-type="species" reg="setchuenensis">setchuenensis</tp:taxon-name-part><tp:taxon-name-part taxon-name-part-type="infraspecific-rank">var.</tp:taxon-name-part><tp:taxon-name-part taxon-name-part-type="variety" reg="macrocarpa">macrocarpa</tp:taxon-name-part></tp:taxon-name> distributes in Quanxi town (Hongyangou village), Baguashan Provincial Nature Protection Area, and Taoyuan town (Hetaoyuan village) of Zhuxi county, Hubei province. It occurs at the edge of sparse thickets or forests on hillsides, or by streams. The main companion species include trees: <italic><tp:taxon-name><tp:taxon-name-part taxon-name-part-type="genus" reg="Phoebe">Phoebe</tp:taxon-name-part><tp:taxon-name-part taxon-name-part-type="species" reg="zhennan">zhennan</tp:taxon-name-part></tp:taxon-name></italic> S. Lee, <italic><tp:taxon-name><tp:taxon-name-part taxon-name-part-type="genus" reg="Sycopsis">Sycopsis</tp:taxon-name-part><tp:taxon-name-part taxon-name-part-type="species" reg="sinensis">sinensis</tp:taxon-name-part></tp:taxon-name></italic> Oliv. and <italic><tp:taxon-name><tp:taxon-name-part taxon-name-part-type="genus" reg="Symplocos">Symplocos</tp:taxon-name-part><tp:taxon-name-part taxon-name-part-type="species" reg="lucida">lucida</tp:taxon-name-part></tp:taxon-name></italic> (Thunb.) Sieb. &amp; Zucc.; shrubs: <italic><tp:taxon-name><tp:taxon-name-part taxon-name-part-type="genus" reg="Rubus">Rubus</tp:taxon-name-part><tp:taxon-name-part taxon-name-part-type="species" reg="swinhoei">swinhoei</tp:taxon-name-part></tp:taxon-name></italic> Hance and <italic><tp:taxon-name><tp:taxon-name-part taxon-name-part-type="genus" reg="Camellia">Camellia</tp:taxon-name-part><tp:taxon-name-part taxon-name-part-type="species" reg="cuspidata">cuspidata</tp:taxon-name-part></tp:taxon-name></italic> (Kochs) Wright ex Gard.; vines: <italic><tp:taxon-name><tp:taxon-name-part taxon-name-part-type="genus" reg="Smilax">Smilax</tp:taxon-name-part><tp:taxon-name-part taxon-name-part-type="species" reg="glaucochina">glaucochina</tp:taxon-name-part></tp:taxon-name></italic> Warb. and <italic><tp:taxon-name><tp:taxon-name-part taxon-name-part-type="genus" reg="Actinidia">Actinidia</tp:taxon-name-part><tp:taxon-name-part taxon-name-part-type="species" reg="polygama">polygama</tp:taxon-name-part></tp:taxon-name></italic> (Sieb. et Zucc.) Maxim.; and a fern such as <italic><tp:taxon-name><tp:taxon-name-part taxon-name-part-type="genus" reg="Dryopteris">Dryopteris</tp:taxon-name-part><tp:taxon-name-part taxon-name-part-type="species" reg="fuscipes">fuscipes</tp:taxon-name-part></tp:taxon-name></italic> C. Chr.</p></tp:treatment-sec><tp:treatment-sec sec-type="etymology" id="SECID0EPFAE"><title>Etymology.</title><p>The Latin name of the variety, ‘<tp:taxon-name><tp:taxon-name-part taxon-name-part-type="genus" reg="Dryopteris"/><tp:taxon-name-part taxon-name-part-type="species" reg="macrocarpa">macrocarpa</tp:taxon-name-part></tp:taxon-name>’, refers to the large fruit.</p></tp:treatment-sec><tp:treatment-sec sec-type="Vernacular name" id="SECID0E5FAE"><title>Vernacular name.</title><p>Da Guo Sou Shu (Chinese).</p></tp:treatment-sec><tp:treatment-sec sec-type="Conservation assessment" id="SECID0EDGAE"><title>Conservation assessment.</title><p><tp:taxon-name><tp:taxon-name-part taxon-name-part-type="genus" reg="Deutzia">Deutzia</tp:taxon-name-part><tp:taxon-name-part taxon-name-part-type="species" reg="setchuenensis">setchuenensis</tp:taxon-name-part><tp:taxon-name-part taxon-name-part-type="infraspecific-rank">var.</tp:taxon-name-part><tp:taxon-name-part taxon-name-part-type="variety" reg="macrocarpa">macrocarpa</tp:taxon-name-part></tp:taxon-name> is currently known only from three localities consisting of less than 20 individuals in Zhuxi county, Hubei province. The provisional conservation status is Critically Endangered (CR), based on criterion D (number of mature individuals fewer than 50) (<xref ref-type="bibr" rid="B10">IUCN 2022</xref>).</p></tp:treatment-sec><tp:treatment-sec sec-type="Economic uses" id="SECID0E5GAE"><title>Economic uses.</title><p><italic><tp:taxon-name><tp:taxon-name-part taxon-name-part-type="genus" reg="Deutzia">Deutzia</tp:taxon-name-part><tp:taxon-name-part taxon-name-part-type="species" reg="setchuenensis">setchuenensis</tp:taxon-name-part></tp:taxon-name></italic> has rich intraspecific and morphological genetic diversity (Table <xref ref-type="table" rid="T1">1</xref>). In the late 19<sup>th</sup> century, <tp:taxon-name><tp:taxon-name-part taxon-name-part-type="genus" reg="Deutzia">Deutzia</tp:taxon-name-part><tp:taxon-name-part taxon-name-part-type="species" reg="setchuenensis">setchuenensis</tp:taxon-name-part><tp:taxon-name-part taxon-name-part-type="infraspecific-rank">var.</tp:taxon-name-part><tp:taxon-name-part taxon-name-part-type="variety" reg="setchuenensis">setchuenensis</tp:taxon-name-part></tp:taxon-name> and var. <tp:taxon-name><tp:taxon-name-part taxon-name-part-type="genus" reg="Deutzia"/><tp:taxon-name-part taxon-name-part-type="species" reg="setchuenensis"/><tp:taxon-name-part taxon-name-part-type="variety" reg="corymbiflora">corymbiflora</tp:taxon-name-part></tp:taxon-name> (Lemoine) Rehder were introduced into western Europe, and it was found that the ornamental value and winter hardness of the former were inferior to the latter. The new variety has larger flowers and fruits, and utilization of its germplasm is potential.</p><table-wrap id="T1" position="float" orientation="portrait"><label>Table 1.</label><caption><p>Morphological comparisons of four varieties of <italic><tp:taxon-name><tp:taxon-name-part taxon-name-part-type="genus" reg="Deutzia">Deutzia</tp:taxon-name-part><tp:taxon-name-part taxon-name-part-type="species" reg="setchuenensis">setchuenensis</tp:taxon-name-part></tp:taxon-name></italic> Franch.</p></caption><table id="TID0EWKAE" rules="all"><tbody><tr><th rowspan="1" colspan="1">Characters</th><th rowspan="1" colspan="1">
                      var. <tp:taxon-name><tp:taxon-name-part taxon-name-part-type="genus" reg="Deutzia"/><tp:taxon-name-part taxon-name-part-type="species" reg="setchuenensis"/><tp:taxon-name-part taxon-name-part-type="variety" reg="setchuenensis">setchuenensis</tp:taxon-name-part></tp:taxon-name></th><th rowspan="1" colspan="1">
                      var. <tp:taxon-name><tp:taxon-name-part taxon-name-part-type="genus" reg="Deutzia"/><tp:taxon-name-part taxon-name-part-type="species" reg="setchuenensis"/><tp:taxon-name-part taxon-name-part-type="variety" reg="longidentata">longidentata</tp:taxon-name-part></tp:taxon-name> Rehder</th><th rowspan="1" colspan="1">
                      var. <tp:taxon-name><tp:taxon-name-part taxon-name-part-type="genus" reg="Deutzia"/><tp:taxon-name-part taxon-name-part-type="species" reg="setchuenensis"/><tp:taxon-name-part taxon-name-part-type="variety" reg="corymbiflora">corymbiflora</tp:taxon-name-part></tp:taxon-name> (E. Lemoine ex Andre) Rehder</th><th rowspan="1" colspan="1">
                      var. <tp:taxon-name><tp:taxon-name-part taxon-name-part-type="genus" reg="Deutzia"/><tp:taxon-name-part taxon-name-part-type="species" reg="setchuenensis"/><tp:taxon-name-part taxon-name-part-type="variety" reg="macrocarpa">macrocarpa</tp:taxon-name-part></tp:taxon-name> Q.L.Gan, Z.Y.Li &amp; S.Z.Xu</th></tr><tr><td rowspan="1" colspan="1">Inflorescence</td><td rowspan="1" colspan="1">6–12-flowered</td><td rowspan="1" colspan="1">6–12-flowered</td><td rowspan="1" colspan="1">12–50 (or more)-flowered</td><td rowspan="1" colspan="1">6–12-flowered</td></tr><tr><td rowspan="1" colspan="1">Teeth of outer filaments</td><td rowspan="1" colspan="1">oblong, slightly longer than the anthers</td><td rowspan="1" colspan="1">lanceolate, much longer than the anthers</td><td rowspan="1" colspan="1">deltoid, ca. as long as the anthers</td><td rowspan="1" colspan="1">repand, much shorter than the anthers</td></tr><tr><td rowspan="1" colspan="1">Apex of inner filaments</td><td rowspan="1" colspan="1">2-dentate</td><td rowspan="1" colspan="1">2-dentate</td><td rowspan="1" colspan="1">2-dentate</td><td rowspan="1" colspan="1">obtuse</td></tr><tr><td rowspan="1" colspan="1">Anthers</td><td rowspan="1" colspan="1">yellow</td><td rowspan="1" colspan="1">yellow</td><td rowspan="1" colspan="1">yellow</td><td rowspan="1" colspan="1">orange</td></tr><tr><td rowspan="1" colspan="1">Fruits</td><td rowspan="1" colspan="1">4–5 mm in diam.</td><td rowspan="1" colspan="1">ca. 4 mm in diam.</td><td rowspan="1" colspan="1">ca. 4 mm in diam.</td><td rowspan="1" colspan="1">5–7 mm in diam.</td></tr><tr><td rowspan="1" colspan="1">Distribution</td><td rowspan="1" colspan="1">Chongqing, Fujian, Guangdong, Guangxi, Guizhou, Hubei, Hunan, Jiangxi, Sichuan, Yunnan</td><td rowspan="1" colspan="1">Sichuan (Mao Xian)</td><td rowspan="1" colspan="1">Hubei (Fang Xian, Badong)</td><td rowspan="1" colspan="1">Hubei (Zhuxi)</td></tr></tbody></table></table-wrap></tp:treatment-sec><ref-list><ref id="B10"><mixed-citation xmlns:xlink="http://www.w3.org/1999/xlink" xlink:type="simple">IUCN (<year>2022</year>) Guidelines for Using the IUCN Red List Categories and Criteria. Version 15. Prepared by the Standards and Petitions Committee. <ext-link xlink:href="http://www.iucnredlist.org/documents/RedListGuidelines.pdf" ext-link-type="uri" xlink:type="simple">http://www.iucnredlist.org/documents/RedListGuidelines.pdf</ext-link></mixed-citation></ref></ref-list></tp:taxon-treatment>
